# Supplementary material for: Hepatic ribosomal protein S6 (Rps6) insufficiency results in failed bile duct development and loss of hepatocyte viability; a ribosomopathy-like phenotype that is partially p53-dependent
Source: PLoS Genet. 2023 Jan 19;19(1):e1010595. doi: 10.1371/journal.pgen.1010595 (PMC9888725; doi:10.1371/journal.pgen.1010595)
Supplement: S1 Table — (XLSM) [file pgen.1010595.s021.xlsm]

## Sheet: e2562_1865_over_e2562_1864_DEge
Probe ID	log2FC	Rps6lox/lox (WT)	Rps6lox/lox:Alb-Cre (DS6)	Symbol	Gene Name
1448194_a_at	9.1667	5.628	14.7947	H19	H19, imprinted maternally expressed transcript
1416645_a_at	8.0294	4.951	12.9804	Afp	alpha fetoprotein
1436879_x_at	7.8689	4.4416	12.3105	Afp	alpha fetoprotein
1448595_a_at	7.7885	4.3362	12.1247	Bex1	brain expressed X-linked 1
1417851_at	6.8661	6.8907	13.7568	Cxcl13	chemokine (C-X-C motif) ligand 13
1418287_a_at	6.677	7.4474	14.1244	Dmbt1	deleted in malignant brain tumors 1
1424649_a_at	6.6484	4.9241	11.5725	Tspan8	tetraspanin 8
1416646_at	6.6203	6.6361	13.2564	Afp	alpha fetoprotein
1448152_at	6.3634	7.7049	14.0683	Igf2	insulin-like growth factor 2
1417803_at	6.0628	4.9582	11.021	Sptssb	serine palmitoyltransferase, small subunit B
1416930_at	5.9918	7.3206	13.3124	Ly6d	lymphocyte antigen 6 complex, locus D
1448756_at	5.9021	7.6028	13.5049	S100a9	S100 calcium binding protein A9 (calgranulin B)
1419394_s_at	5.8676	7.1355	13.0031	S100a8	S100 calcium binding protein A8 (calgranulin A)
1458297_s_at	5.6779	7.1499	12.8278	Marco	macrophage receptor with collagenous structure
1416306_at	5.6698	4.4519	10.1217	Clca1	chloride channel accessory 1
1417323_at	5.4873	6.3342	11.8215	Psrc1	proline/serine-rich coiled-coil 1
1448182_a_at	5.3979	7.7542	13.1521	Cd24a	CD24a antigen
1417156_at	5.3309	7.1343	12.4652	Krt19	keratin 19
1449498_at	5.2869	7.7836	13.0705	Marco	macrophage receptor with collagenous structure
1423556_at	5.2107	7.5458	12.7565	Akr1b7	aldo-keto reductase family 1, member B7
1420447_at	5.1869	5.4023	10.5892	Sult1e1	sulfotransferase family 1E, member 1
1427747_a_at	5.1526	8.8662	14.0188	Lcn2	lipocalin 2
1433575_at	5.1431	7.4344	12.5775	Sox4	SRY (sex determining region Y)-box 4
1421375_a_at	5.0952	6.6018	11.697	S100a6	S100 calcium binding protein A6 (calcyclin)
1416034_at	5.0828	7.2969	12.3797	Cd24a	CD24a antigen
1434719_at	5.0587	6.6499	11.7086	A2m	alpha-2-macroglobulin
1435761_at	5.0562	4.7299	9.7861	Stfa1	stefin A1
1437502_x_at	5.0122	4.6329	9.6451	Cd24a	CD24a antigen
1418457_at	5.0021	4.9327	9.9348	Cxcl14	chemokine (C-X-C motif) ligand 14
1417079_s_at	4.9971	6.8793	11.8764	Lgals2	lectin, galactose-binding, soluble 2
1427020_at	4.9862	6.2127	11.1989	Scara3	scavenger receptor class A, member 3
1456226_x_at	4.9316	4.2732	9.2048	Ddr1	discoidin domain receptor family, member 1
1434025_at	4.9031	4.9197	9.8228	Klf5	Kruppel-like factor 5
1451021_a_at	4.8934	5.6966	10.59	Klf5	Kruppel-like factor 5
1417268_at	4.8628	7.2332	12.096	Cd14	CD14 antigen
1415822_at	4.8609	7.0488	11.9097	Scd2	stearoyl-Coenzyme A desaturase 2
1449184_at	4.8197	5.2516	10.0713	Pglyrp1	peptidoglycan recognition protein 1
1419764_at	4.7358	5.2179	9.9537	Chil3	chitinase-like 3
1417370_at	4.6967	8.7993	13.496	Tff3	trefoil factor 3, intestinal
1417821_at	4.5626	7.2112	11.7738	D17H6S56E-5	DNA segment, Chr 17, human D6S56E 5
1448393_at	4.4929	6.2387	10.7316	Cldn7	claudin 7
1421811_at	4.4915	4.806	9.2975	Thbs1	thrombospondin 1
1420438_at	4.448	9.7738	14.2218	Orm2	orosomucoid 2
1452717_at	4.4076	6.042	10.4496	Slc25a24	solute carrier family 25 (mitochondrial carrier, phosphate carrier), member 24
1419157_at	4.3835	5.8967	10.2802	Sox4	SRY (sex determining region Y)-box 4
1434376_at	4.3809	7.2467	11.6276	Cd44	CD44 antigen
1419700_a_at	4.3795	6.7699	11.1494	Prom1	prominin 1
1450618_a_at	4.3674	8.62	12.9874	Sprr2a1	small proline-rich protein 2A1
1415823_at	4.3364	7.3189	11.6553	Scd2	stearoyl-Coenzyme A desaturase 2
1418203_at	4.3312	5.1405	9.4717	Pmaip1	phorbol-12-myristate-13-acetate-induced protein 1
1449199_at	4.3007	6.6292	10.9299	Muc1	mucin 1, transmembrane
1448859_at	4.2811	8.1291	12.4102	Cxcl13	chemokine (C-X-C motif) ligand 13
1450826_a_at	4.2745	9.217	13.4915	Saa3	serum amyloid A 3
1423760_at	4.2676	6.464	10.7316	Cd44	CD44 antigen
1424959_at	4.1928	5.5171	9.7099	Anxa13	annexin A13
1439016_x_at	4.1238	8.818	12.9418	Sprr2a1	small proline-rich protein 2A1
1452417_x_at	4.1154	7.7895	11.9049	Igk	immunoglobulin kappa chain complex
1427912_at	4.1066	6.3001	10.4067	Cbr3	carbonyl reductase 3
1416579_a_at	4.101	7.0069	11.1079	Epcam	epithelial cell adhesion molecule
1440409_at	4.0931	4.1386	8.2317	Gcnt3	glucosaminyl (N-acetyl) transferase 3, mucin type
1460423_x_at	4.0896	4.6913	8.7809	Igk-V21	immunoglobulin kappa chain variable 21 (V21)
1421653_a_at	4.0806	8.4761	12.5567	Igh-VJ558	immunoglobulin heavy chain (J558 family)
1448377_at	4.0457	9.4694	13.5151	Slpi	secretory leukocyte peptidase inhibitor
1419247_at	4.0032	6.2662	10.2694	Rgs2	regulator of G-protein signaling 2
1419647_a_at	3.9625	6.4913	10.4538	Ier3	immediate early response 3
1460351_at	3.9553	9.321	13.2763	S100a11	S100 calcium binding protein A11
1451375_at	3.93	4.2852	8.2152	Ehf	ets homologous factor
1451064_a_at	3.9027	5.7446	9.6473	Psat1	phosphoserine aminotransferase 1
1416529_at	3.8641	6.4654	10.3295	Emp1	epithelial membrane protein 1
1451441_at	3.8521	5.3048	9.1569	Lypd8	LY6/PLAUR domain containing 8
1452483_a_at	3.845	5.3552	9.2002	Cd44	CD44 antigen
1425763_x_at	3.8118	8.7539	12.5657	Igh-VJ558	immunoglobulin heavy chain (J558 family)
1427455_x_at	3.8006	8.6523	12.4529	Igk	immunoglobulin kappa chain complex
1419248_at	3.7875	6.2285	10.016	Rgs2	regulator of G-protein signaling 2
1430700_a_at	3.7694	7.1112	10.8806	Pla2g7	phospholipase A2, group VII (platelet-activating factor acetylhydrolase, plasma)
1424800_at	3.7523	5.8993	9.6516	Enah	ENAH actin regulator
1417822_at	3.7449	8.6496	12.3945	D17H6S56E-5	DNA segment, Chr 17, human D6S56E 5
1427660_x_at	3.7448	8.8893	12.6341	Igkj1	immunoglobulin kappa joining 1
1440865_at	3.7432	6.5391	10.2823	Ifitm6	interferon induced transmembrane protein 6
1426808_at	3.6935	7.7867	11.4802	Lgals3	lectin, galactose binding, soluble 3
1422804_at	3.6887	6.0842	9.7729	Serpinb6b	serine (or cysteine) peptidase inhibitor, clade B, member 6b
1441971_at	3.686	6.4526	10.1386	NA	NA
1415824_at	3.6846	5.6675	9.3521	Scd2	stearoyl-Coenzyme A desaturase 2
1427483_at	3.6809	5.0268	8.7077	Slc25a24	solute carrier family 25 (mitochondrial carrier, phosphate carrier), member 24
1424638_at	3.6773	8.8911	12.5684	Cdkn1a	cyclin-dependent kinase inhibitor 1A (P21)
1429273_at	3.6771	6.0094	9.6865	Bmper	BMP-binding endothelial regulator
1426284_at	3.6679	5.6839	9.3518	Krt20	keratin 20
1449326_x_at	3.6608	10.5869	14.2477	Saa2	serum amyloid A 2
1435577_at	3.657	5.4817	9.1387	Dab1	disabled 1
1418722_at	3.6385	7.5276	11.1661	Ngp	neutrophilic granule protein
1434897_a_at	3.6357	8.5874	12.2231	Slc25a4	solute carrier family 25 (mitochondrial carrier, adenine nucleotide translocator), member 4
1423484_at	3.6234	7.7012	11.3246	Bicc1	BicC family RNA binding protein 1
1420378_at	3.6219	5.9231	9.545	Sftpd	surfactant associated protein D
1435578_s_at	3.6142	5.7645	9.3787	Dab1	disabled 1
1423952_a_at	3.614	6.534	10.148	Krt7	keratin 7
1425951_a_at	3.603	5.4557	9.0587	Clec4n	C-type lectin domain family 4, member n
1419136_at	3.5987	7.5524	11.1511	Akr1c18	aldo-keto reductase family 1, member C18
1420664_s_at	3.597	6.4401	10.0371	Procr	protein C receptor, endothelial
1419091_a_at	3.5899	9.4718	13.0617	Anxa2	annexin A2
1418499_a_at	3.5607	4.5706	8.1313	Kcne3	potassium voltage-gated channel, Isk-related subfamily, gene 3
1419762_at	3.5604	5.5705	9.1309	Ubd	ubiquitin D
1418572_x_at	3.5404	8.7944	12.3348	Tnfrsf12a	tumor necrosis factor receptor superfamily, member 12a
1441137_at	3.5388	6.6134	10.1522	Bicc1	BicC family RNA binding protein 1
1429381_x_at	3.528	8.6538	12.1818	Igh-VJ558	immunoglobulin heavy chain (J558 family)
1438665_at	3.5161	5.5556	9.0717	Smpd3	sphingomyelin phosphodiesterase 3, neutral
1415698_at	3.5099	8.1205	11.6304	Golm1	golgi membrane protein 1
1429467_s_at	3.5075	4.8293	8.3368	Slc26a3	solute carrier family 26, member 3
1447830_s_at	3.4944	5.7368	9.2312	Rgs2	regulator of G-protein signaling 2
1424305_at	3.4889	7.0967	10.5856	Jchain	immunoglobulin joining chain
1454866_s_at	3.4804	5.1608	8.6412	Clic6	chloride intracellular channel 6
1416474_at	3.4739	4.2292	7.7031	Igdcc4	immunoglobulin superfamily, DCC subclass, member 4
1420965_a_at	3.4527	7.6834	11.1361	Enc1	ectodermal-neural cortex 1
1423100_at	3.4526	6.8966	10.3492	Fos	FBJ osteosarcoma oncogene
1416658_at	3.4501	5.6741	9.1242	Frzb	frizzled-related protein
1449106_at	3.4491	8.6185	12.0676	Gpx3	glutathione peroxidase 3
1439377_x_at	3.4467	6.229	9.6757	Cdc20	cell division cycle 20
1416473_a_at	3.4443	6.6498	10.0941	Igdcc4	immunoglobulin superfamily, DCC subclass, member 4
1448025_at	3.4435	6.0406	9.4841	Sirpb1a	signal-regulatory protein beta 1A
1452905_at	3.4399	7.9073	11.3472	Meg3	maternally expressed 3
1433924_at	3.4059	8.0864	11.4923	Peg3	paternally expressed 3
1420991_at	3.4023	4.712	8.1143	Ankrd1	ankyrin repeat domain 1 (cardiac muscle)
1425895_a_at	3.3993	8.0467	11.446	Id1	inhibitor of DNA binding 1
1417266_at	3.3966	8.6169	12.0135	Ccl6	chemokine (C-C motif) ligand 6
1415938_at	3.3777	5.7491	9.1268	Spink1	serine peptidase inhibitor, Kazal type 1
1420249_s_at	3.3663	6.4952	9.8615	Ccl6	chemokine (C-C motif) ligand 6
1426174_s_at	3.3623	5.2591	8.6214	Ighg	Immunoglobulin heavy chain (gamma polypeptide)
1437270_a_at	3.3586	4.396	7.7546	Clcf1	cardiotrophin-like cytokine factor 1
1431362_a_at	3.3549	6.2109	9.5658	Smoc2	SPARC related modular calcium binding 2
1418374_at	3.3537	7.0199	10.3736	Fxyd3	FXYD domain-containing ion transport regulator 3
1460330_at	3.3437	7.9759	11.3196	Anxa3	annexin A3
1449478_at	3.3368	7.4237	10.7605	Mmp7	matrix metallopeptidase 7
1427102_at	3.3344	5.0161	8.3505	Slfn4	schlafen 4
1420992_at	3.3339	5.2989	8.6328	Ankrd1	ankyrin repeat domain 1 (cardiac muscle)
1452016_at	3.3115	7.7228	11.0343	Alox5ap	arachidonate 5-lipoxygenase activating protein
1417275_at	3.3045	4.8292	8.1337	Mal	myelin and lymphocyte protein, T cell differentiation protein
1417895_a_at	3.3022	6.1538	9.456	Tmem54	transmembrane protein 54
1452463_x_at	3.2991	6.5195	9.8186	Igk	immunoglobulin kappa chain complex
1424524_at	3.2987	6.7641	10.0628	Dram1	DNA-damage regulated autophagy modulator 1
1421344_a_at	3.2976	8.1121	11.4097	Ajuba	ajuba LIM protein
1429310_at	3.2925	4.5827	7.8752	Flrt3	fibronectin leucine rich transmembrane protein 3
1450850_at	3.2918	7.5599	10.8517	Ezr	ezrin
1460329_at	3.2837	7.2163	10.5	B4galt6	UDP-Gal:betaGlcNAc beta 1,4-galactosyltransferase, polypeptide 6
1438989_s_at	3.2743	5.1157	8.39	NA	NA
1418280_at	3.2704	6.4285	9.6989	Klf6	Kruppel-like factor 6
1438635_x_at	3.2667	6.1433	9.41	Fndc10	fibronectin type III domain containing 10
1417802_at	3.2628	4.6504	7.9132	Sptssb	serine palmitoyltransferase, small subunit B
1422411_s_at	3.2528	6.4513	9.7041	Ear3	eosinophil-associated, ribonuclease A family, member 3
1448749_at	3.2464	5.9883	9.2347	Plek	pleckstrin
1424594_at	3.2454	7.2435	10.4889	Samd4	sterile alpha motif domain containing 4
1448837_at	3.2436	5.3993	8.6429	Vil1	villin 1
1448871_at	3.2329	6.4109	9.6438	Mapk13	mitogen-activated protein kinase 13
1424713_at	3.2167	7.5765	10.7932	Calml4	calmodulin-like 4
1433966_x_at	3.2155	4.4643	7.6798	Asns	asparagine synthetase
1450009_at	3.2148	6.8848	10.0996	Ltf	lactotransferrin
1428484_at	3.214	7.345	10.559	Osbpl3	oxysterol binding protein-like 3
1442044_at	3.2094	6.1563	9.3657	NA	NA
1435758_at	3.2035	7.2743	10.4778	B4galt6	UDP-Gal:betaGlcNAc beta 1,4-galactosyltransferase, polypeptide 6
1449133_at	3.1954	6.8863	10.0817	Sprr1a	small proline-rich protein 1A
1424562_a_at	3.1945	9.2528	12.4473	Slc25a4	solute carrier family 25 (mitochondrial carrier, adenine nucleotide translocator), member 4
1419314_at	3.1894	5.4618	8.6512	Tinag	tubulointerstitial nephritis antigen
1448162_at	3.1759	7.9762	11.1521	Vcam1	vascular cell adhesion molecule 1
1460550_at	3.1742	6.4488	9.623	Mtmr11	myotubularin related protein 11
1454254_s_at	3.1715	5.948	9.1195	Plet1	placenta expressed transcript 1
1455069_x_at	3.1573	8.9895	12.1468	Slc25a4	solute carrier family 25 (mitochondrial carrier, adenine nucleotide translocator), member 4
1419156_at	3.1317	6.1054	9.2371	Sox4	SRY (sex determining region Y)-box 4
1427374_at	3.1316	5.2404	8.372	Muc3	mucin 3, intestinal
1450990_at	3.1172	6.8733	9.9905	Gpc3	glypican 3
1418571_at	3.1145	9.0802	12.1947	Tnfrsf12a	tumor necrosis factor receptor superfamily, member 12a
1449002_at	3.1124	7.8628	10.9752	Phlda3	pleckstrin homology like domain, family A, member 3
1436729_at	3.1116	5.8001	8.9117	Afap1	actin filament associated protein 1
1425451_s_at	3.1058	6.2337	9.3395	Chil4	chitinase-like 4
1448424_at	3.1052	5.2852	8.3904	Frzb	frizzled-related protein
1427646_a_at	3.097	5.9443	9.0413	Arhgef2	rho/rac guanine nucleotide exchange factor (GEF) 2
1452431_s_at	3.081	8.4851	11.5661	H2-Aa	histocompatibility 2, class II antigen A, alpha
1440312_at	3.0769	4.9901	8.067	Elovl7	ELOVL family member 7, elongation of long chain fatty acids (yeast)
1424927_at	3.0748	5.8833	8.9581	Glipr1	GLI pathogenesis-related 1 (glioma)
1425416_s_at	3.0706	7.1627	10.2333	Psrc1	proline/serine-rich coiled-coil 1
1437325_x_at	3.0404	5.744	8.7844	Aldh18a1	aldehyde dehydrogenase 18 family, member A1
1443870_at	3.0398	6.6302	9.67	Abcc4	ATP-binding cassette, sub-family C (CFTR/MRP), member 4
1449254_at	3.0382	10.3476	13.3858	Spp1	secreted phosphoprotein 1
1449007_at	3.0259	9.0186	12.0445	Btg3	B cell translocation gene 3
1436713_s_at	3.0252	5.6745	8.6997	Meg3	maternally expressed 3
1419609_at	3.0251	4.7559	7.781	Ccr1	chemokine (C-C motif) receptor 1
1448690_at	3.0037	5.7918	8.7955	Kcnk1	potassium channel, subfamily K, member 1
1424266_s_at	-3.0183	13.4906	10.4723	Ces1f	carboxylesterase 1F
1428359_s_at	-3.0979	7.6429	4.545	Zg16	zymogen granule protein 16
1428062_at	-3.172	8.9739	5.8019	Cpa1	carboxypeptidase A1, pancreatic
1458284_at	-3.1741	9.2158	6.0417	Ptbp1	polypyrimidine tract binding protein 1
1452501_at	-3.1779	11.4689	8.291	Cyp2c38	cytochrome P450, family 2, subfamily c, polypeptide 38
1436162_at	-3.1938	12.4526	9.2588	Slc22a30	solute carrier family 22, member 30
1428981_at	-3.2774	14.1885	10.9111	Sult2a8	sulfotransferase family 2A, dehydroepiandrosterone (DHEA)-preferring, member 8
1424969_s_at	-3.2789	13.1112	9.8323	Upp2	uridine phosphorylase 2
1455383_at	-3.2992	9.9998	6.7006	Fam47e	family with sequence similarity 47, member E
1427631_x_at	-3.3353	14.6941	11.3588	Mup3	major urinary protein 3
1451548_at	-3.378	12.5003	9.1223	Upp2	uridine phosphorylase 2
1419510_at	-3.392	11.3623	7.9703	Ces1e	carboxylesterase 1E
1433408_a_at	-3.4048	12.1597	8.7549	Mcm10	minichromosome maintenance 10 replication initiation factor
1444032_at	-3.4613	8.2388	4.7775	Keg1	kidney expressed 1
1448080_at	-3.4624	10.2376	6.7752	Gm2788	predicted gene 2788
1417257_at	-3.4641	9.3694	5.9053	Cel	carboxyl ester lipase
1431803_at	-3.4869	10.8152	7.3283	Cyp2d13	cytochrome P450, family 2, subfamily d, polypeptide 13
1415883_a_at	-3.5279	9.163	5.6351	Cela3b	chymotrypsin-like elastase family, member 3B
1449479_at	-3.5773	10.6198	7.0425	Cyp2b13	cytochrome P450, family 2, subfamily b, polypeptide 13
1421092_at	-3.5831	11.4942	7.9111	Serpina12	serine (or cysteine) peptidase inhibitor, clade A (alpha-1 antiproteinase, antitrypsin), member 12
1433933_s_at	-3.6892	12.2284	8.5392	Slco2b1	solute carrier organic anion transporter family, member 2b1
1451452_a_at	-3.7244	10.1904	6.466	Rgs16	regulator of G-protein signaling 16
1448220_at	-3.7444	10.7981	7.0537	Ctrb1	chymotrypsinogen B1
1426037_a_at	-3.8942	10.6472	6.753	Rgs16	regulator of G-protein signaling 16
1448281_a_at	-3.9547	10.165	6.2103	Cela2a	chymotrypsin-like elastase family, member 2A
1438612_a_at	-3.9778	8.2129	4.2351	Clps	colipase, pancreatic
1424737_at	-4.0196	14.3871	10.3675	Thrsp	thyroid hormone responsive
1443147_at	-4.0293	10.2899	6.2606	Acot3	acyl-CoA thioesterase 3
1425365_a_at	-4.1157	11.3104	7.1947	Cyp2d13	cytochrome P450, family 2, subfamily d, polypeptide 13
1427262_at	-4.2992	8.4666	4.1674	Xist	inactive X specific transcripts
1422973_a_at	-4.4483	14.1394	9.6911	Thrsp	thyroid hormone responsive
1418028_at	-4.561	10.6412	6.0802	Dct	dopachrome tautomerase
1433431_at	-4.6056	10.6944	6.0888	Pnlip	pancreatic lipase
1423397_at	-4.6129	10.114	5.5011	Ugt2b5	UDP glucuronosyltransferase 2 family, polypeptide B5
1425127_at	-4.8872	12.331	7.4438	Hsd3b2	hydroxy-delta-5-steroid dehydrogenase, 3 beta- and steroid delta-isomerase 2
1428102_at	-4.9434	9.6083	4.6649	Cpb1	carboxypeptidase B1 (tissue)
1421669_at	-4.9771	9.1459	4.1688	Sult3a1	sulfotransferase family 3A, member 1
1430893_at	-5.1023	12.2966	7.1943	Mup10	major urinary protein 10
1415954_at	-5.3194	9.7621	4.4427	Try5	trypsin 5
1424352_at	-5.3476	13.3616	8.014	Cyp4a12a	cytochrome P450, family 4, subfamily a, polypeptide 12a
1416055_at	-5.4369	11.4948	6.0579	Amy2a5	amylase 2a5
1422434_a_at	-5.6281	9.7709	4.1428	2210010C04Rik	RIKEN cDNA 2210010C04 gene
1444297_at	-5.6573	11.2942	5.6369	Serpina4-ps1	serine (or cysteine) peptidase inhibitor, clade A, member 4, pseudogene 1
1420379_at	-5.6867	12.9127	7.226	Slco1a1	solute carrier organic anion transporter family, member 1a1
1437326_x_at	-5.7399	10.6833	4.9434	Cela3b	chymotrypsin-like elastase family, member 3B
1435012_x_at	-5.8454	10.1467	4.3013	Cela3b	chymotrypsin-like elastase family, member 3B
1444296_a_at	-5.899	11.556	5.657	Serpina4-ps1	serine (or cysteine) peptidase inhibitor, clade A, member 4, pseudogene 1
1448092_x_at	-5.9045	10.7647	4.8602	Serpina4-ps1	serine (or cysteine) peptidase inhibitor, clade A, member 4, pseudogene 1
1449844_at	-5.9425	12.6373	6.6948	Slco1a1	solute carrier organic anion transporter family, member 1a1
1436936_s_at	-5.9626	11.844	5.8814	Tsix	X (inactive)-specific transcript, opposite strand
1420722_at	-6.3303	11.953	5.6227	Elovl3	elongation of very long chain fatty acids (FEN1/Elo2, SUR4/Elo3, yeast)-like 3
1420531_at	-6.6541	11.9581	5.304	Hsd3b5	hydroxy-delta-5-steroid dehydrogenase, 3 beta- and steroid delta-isomerase 5
