# Supplementary material for: Hepatic ribosomal protein S6 (Rps6) insufficiency results in failed bile duct development and loss of hepatocyte viability; a ribosomopathy-like phenotype that is partially p53-dependent
Source: PLoS Genet. 2023 Jan 19;19(1):e1010595. doi: 10.1371/journal.pgen.1010595 (PMC9888725; doi:10.1371/journal.pgen.1010595)
Supplement: S2 Table — (XLSX) [file pgen.1010595.s022.xlsx]

## Sheet: Sheet1
Age (weeks)	Genotype				Significance (P value)
	WT	DS6	DPTEN	DS6:DPTEN	DS6 v WT	DPTEN v WT	DS6:DPTEN v WT	DS6:DPTEN v DS6	DS6:DPTEN v DPTEN
3 to 8	5.2 (0.11)	4.1 (0.27)	9.2 (0.36)	8.2 (1.10)	<0.0001	<0.0001	<0.0001	<0.0001	0.27 (NS)
	n=25	n=16	n=17	n=4
>8-12	5.2 (0.20)	6.2 (0.34)	8.6 (0.31)	14.0 (1.40)	0.02	<0.0001	<0.0001	0.007	<0.0001
	n=11	n=3	n=16	n=6
>12-20	5.0 (0.17)	4.8 (0.15)	9.3 (0.53)	15.7 (1.03)	0.40 (NS)	<0.0001	<0.0001	<0.0001	0.0003
	n=12	n=4	n=6	n=8
>20-30	5.0 (0.30)	6.0 (0.31)	9.9 (0.47)	18.4 (1.20)	0.08 (NS)	<0.0001	<0.0001	0.0002	<0.0001
	n=9	n=3	n=22	n=10
>30	4.8 (0.12)	9.7 (0.94)	15.5 (0.96)	23.4 (1.05)	<0.0001	<0.0001	<0.0001	<0.0001	0.0005
	n=19	n=24	n=38	n=8
Mean % Liver/body weight values for WT DS6, DPTEN and DS6:DPTEN mice (+/- SEM). P values calculated using a 2 tailed unpaired Student's t- test. (NS), not significant.
