# Supplementary material for: Hepatic ribosomal protein S6 (Rps6) insufficiency results in failed bile duct development and loss of hepatocyte viability; a ribosomopathy-like phenotype that is partially p53-dependent
Source: PLoS Genet. 2023 Jan 19;19(1):e1010595. doi: 10.1371/journal.pgen.1010595 (PMC9888725; doi:10.1371/journal.pgen.1010595)
Supplement: S3 Table — (XLSX) [file pgen.1010595.s023.xlsx]

## Sheet: Sheet1
Histopathology	Age range (weeks)			All ages (weeks)
	3 to 12 (n=10)	13 to 30 (n=10)	31 to 48 (n=4)	3 to 48 (n=24)
Altered hepatic foci/hepatocellular adenoma	10 (100%)	10 (100%)	4 (100%)	24 (100%)
Bile duct ectasia (dilatation)	0 (0%)	6 (60%)	3 (75%)	9 (37.5%)
Bile duct hyperplasia/dysplasia	9 (90%)	6 (60%)	3 (75%)	18 (75%)
Hepatocellular carcinoma (HCC)	1 (10%)	2 (20%)	2 (50%)	5 (21%)
Cholangiocarcinoma (CC)	1 (10%)	1 (10%)	1 (25%)	5 (21%)
Hepatocholangiocellularcarcinoma	0 (0%)	1 (10%)	1 (25%)	2 (8%)
