# Supplementary material for: Hepatic ribosomal protein S6 (Rps6) insufficiency results in failed bile duct development and loss of hepatocyte viability; a ribosomopathy-like phenotype that is partially p53-dependent
Source: PLoS Genet. 2023 Jan 19;19(1):e1010595. doi: 10.1371/journal.pgen.1010595 (PMC9888725; doi:10.1371/journal.pgen.1010595)
Supplement: S4 Table — (XLSX) [file pgen.1010595.s024.xlsx]

## Sheet: Sheet1
Age (days)	Sex (M/F)	Mean Body Weight (g) (+/- SEM)
		WT	DS6	Alb-c-Myc	DS6:Alb-c-Myc
P21-24	M	14.8 (0.64) (n=10)	11.7 (0.69) ** (n=7)	14.6 (0.70) (n=7)	14.1 (0.65) * (n=4)
P21-24	F	13.9 (0.47) (n=11)	11.2 (0.53) ** (n=8)	13.2 (0.32) (n=6)	12.6 (0.26) (n=5)
P29-33	M	19.5 (0.71) (n=14)	14.4 (0.45) *** (n=7)	19.7 (0.81) (n=4)	18.2 (0.42) *** (n=4)
P25-29	F	15.2 (0.22) (n=12)	11.8 (0.27) **** (n=7)	15.9 (0.30) (n=5)	14.7 (0.54) ** (n=3)
P34-38	M	21.0 (0.91) (n=9)	16.9 (0.93) ** (n=9)	20.7 (0.60) (n=3)	18.3 (0.46) (n=7)
P34-38	F	17.7 (0.73) (n=10)	14.7 (0.51) * (n=15)	18.4 (0.91) (n=9)	17.9 (0.83) ** (n=5)
