# Supplementary material for: Hepatic ribosomal protein S6 (Rps6) insufficiency results in failed bile duct development and loss of hepatocyte viability; a ribosomopathy-like phenotype that is partially p53-dependent
Source: PLoS Genet. 2023 Jan 19;19(1):e1010595. doi: 10.1371/journal.pgen.1010595 (PMC9888725; doi:10.1371/journal.pgen.1010595)
Supplement: S5 Table — (XLSX) [file pgen.1010595.s025.xlsx]

## Sheet: Sheet1
Strain/Allele	Oligonucleotide sequences (Genotyping)	PCR Conditions	Amplicon Size(s) (bp)
ApoE-rtTA	5' TCA TAC CCA CTT CTG CCC CCT GGA 3' 5' GTT CCT CCA ATA CGC AGC CCA GTG 3'	95oC 1 min (1 cycle): 95oC 15 sec, 60oC 15 sec, 72oC 1min (25 cycles): 72oC 10 min (1 cycle): 4oC hold	~250
Albumin-Cre or TRE2-Cre	5' GCT GCC ACG ACC AAG TGA CAG CAA TG 3' 5' GTA GTT ATT CGG ATC ATC AGC CAC AC 3'	95oC 2 min: 58oC 2 min, 72oC 3 min (1 cycle): 95oC 1min, 58oC 30 sec, 72oC 2 min (25 cycles): 72oC 10 min (1 cycle): 4oC hold	402
PTENlox/lox	5' ACT CAA GGC AGG GAT GAG C 3' 5' GCC CCG ATG CAA TAA ATA TG 3'	95oC 3 min, 60oC 10 mins (1 cycle): 95oC 1 min, 60oC 2 mins, 72oC 3 mins (35 cycles): 95oC 1 min; 60oC 2 mins, 72oC 10 mins (1 cycle): 4oC hold	~900 (wt) ~1200 (lox)
S6lox/lox	5' GTA TGC ACC CGC TTA GGT GT 3' 5' AGC CAG ACA CTG CCC TAG AA 3' 5' AAG TGA GAT GAC AGG AGA TC 3'	95oC 3 min: 56oC 10 min (1 cycle) : 95oC 1min, 56oC 2 mins, 72oC 3 min (35 cycles): 95oC I min, 72oC 10 min (1 cycle): 4oC hold	~ 800 (wt) ~ 1200 (lox)
Albumin-c-Myc	5' ATC AGC AAC AAC CGC AAG TGC 3' 5' CTC CAT ACC ACC CCC CTC 3'	95oC 3 min (1 cycle): 95oC 1 min, 54oC 2 min, 72oC 3 min (25 cycles): 95oC I min, 54oC 2mins 72oC 10 min (1 cycle): 4oC hold	~ 450
p53-null (p53-/-)	5' ACA GCG TGG TGG TAC CTT AT 3' 5' TAT ACT CAG AGC CAG CCT 3' 5' CTA TCA GGA CAT AGC ATT GG 3'	95oC 10 min (1 cycle): 95oC 1 min, 65oC 2 min, 72oC 3 min (30 cycles): 72oC 10 min (1 cycle): 4oC hold	~ 450 (wt) ~ 650 (mut)
p53QS (trp53LSLQ25S26)	5' CAA CTG TTC TAC CTC AAG AGC 3' 5' CTT GGA GAC ATA GCC ACA CTG 3' 5' AGC TAG CCA CCA TGG CTT GAG TAA GTC TGA A 3'	95oC 1 min (1 cycle): 95oC 30 secs, 60oC 1 min, 72oC 2 min (30 cycles): 72oC 10 min (1 cycle): 4oC hold	~365 (wt) ~270 (mut)
Strain/Allele	Oligonucleotide sequences (Recombination)	PCR Conditions	Amplicon Size(s) (bp)
S6wt, S6lox and DS6del	S6LB: 5' AAG CTC CGC ACC TTC TAT GA 3' S6RB: 5' AAG CTG CAG CAG TAG CAC AA 3' S6RA: 5' AGC CAG ACA CTG CCC TAG AA 3'	95oC 3 min, 56oC 10 min (1 cycle): 95oC 1 min, 56oC 2 min, 72oC 3 min (35 cycles): 95oC 1 min, 56oC 2 min, 72oC 10 min (1 cycle): 4oC hold	900 (S6wt) 1000 (S6lox) 1100 (DS6del)
PTENwt, PTENlox and DPTENdel	P1: 5' ACT CAA GGC AGG GAT GAG C 3' P2: 5' AAT CTA GGG CCT CTT GTG CC 3' P3: 5' GCT TGA TAT CGA ATT CCT GCA GC 3'	95oC 10 min (1 cycle): 95oC 1 min, 64oC 1 min, 72oC 1min (35 cycles): 72oC 10 min (1 cycle): 4oC hold	900 (PTENwt) 1100 (PTENlox) 400 (DPTENdel)
