# Supplementary material for: Hepatic ribosomal protein S6 (Rps6) insufficiency results in failed bile duct development and loss of hepatocyte viability; a ribosomopathy-like phenotype that is partially p53-dependent
Source: PLoS Genet. 2023 Jan 19;19(1):e1010595. doi: 10.1371/journal.pgen.1010595 (PMC9888725; doi:10.1371/journal.pgen.1010595)
Supplement: S6 Table — (XLSX) [file pgen.1010595.s026.xlsx]

## Sheet: Sheet1
Primary Antibody	Species	Supplier	Cat. No.	Dilution/ Conc	Antigen Retrieval
					Buffer	Time (mins)
Afp	Rabbit	DAKO	A0008	1 in 200	Not Required
b-catenin	Mouse	BD Biosciences	610153	1 in 50	Tris/EDTA/Tween pH 8	50
Epcam	Rabbit	Sino Biological	50591-RP02	1 mg/ml	Citrate pH 6	15
Glul	Mouse	BD Biosciences	610517	1 in 1000	Citrate pH 6	20
HNF-1b	Rabbit	Santa-Cruz Biotechnology	sc-22840	1 in 100	Citrate pH 6	50
HNF-4a	Goat	Santa Cruz Biotechnology	sc 6556	1 in 50	Citrate pH 6	60
c-Myc	Rabbit	Santa Cruz Biotechnology	sc-764	1 in 150	Citrate pH 6	50
p53	Rabbit	Leica/Novocastra	NCL-L-p53-CM5p	1 in 1000	Citrate pH 6	20
pan-cytokeratin (CK)	Rabbit	DAKO	20622	1 in 300	Citrate pH 6	10
PCNA	Mouse	Leica/Novocastra	NCL-L-PCNA	1 in 75	Citrate pH 6	10
Total S6	Rabbit	Cell Signaling	2217	1 in 50	Citrate pH 6	15
Trop2	Goat	R & D Systems	AF-1122	1 in 40	Citrate pH 6	30
phospho-S6 (Ser235/236)	Rabbit	Cell Signaling	4857	1 in 50	Citrate pH 6	15
Sox9	Rabbit	Millipore	AB5535	1 in 1000	Citrate pH 6	12
SV40 T-antigen	Mouse	BD Biosciences	554149	1 in 50	Citrate pH 6	20
Secondary Antibody	Species	Supplier	Cat. No.	Dilution/ Conc
Biotinylated anti-goat	Rabbit	Jackson Immunoresearch	305-065-045	1 in 250
Biotinylated anti-rabbit	Goat		111-065-045	1 in 500
Biotinylated anti-mouse	Rabbit		315-065-003	1 in 1750
Other Reagents		Supplier	Cat. No.	Dilution/ Conc
AEC Chromagen		Invitrogen	00-2007	As supplied
AquaPolymount		Polysciences Inc.	18606	As supplied
Citrate pH 6 (Retrievagen A)		BD Biosciences	550524	As directed
Hematoxylin QS		Vector Labs	H-3404	As supplied
Normal Rabbit Serum		Vector Labs	S-5000	10% v/v
Normal Goat Serum		Vector Labs	S-1000	10% v/v
Streptavidin-HRP		Invitrogen	43-4323	1 in 750
