# Supplementary material for: Hepatic ribosomal protein S6 (Rps6) insufficiency results in failed bile duct development and loss of hepatocyte viability; a ribosomopathy-like phenotype that is partially p53-dependent
Source: PLoS Genet. 2023 Jan 19;19(1):e1010595. doi: 10.1371/journal.pgen.1010595 (PMC9888725; doi:10.1371/journal.pgen.1010595)
Supplement: S7 Table — (XLSX) [file pgen.1010595.s027.xlsx]

## Sheet: Sheet1
Gene symbol	Genbank Acc #	Forward Primer	Reverse Primer	Amplicon size (bp)	Primer Sequence Source
Afp	NM_007423	5' CTT CCC TCA TCC TCC TGC TAC 3'	5' ACA AAC TGG GTA AAG GTG ATG G 3'	145	Primer Bank
Bex4	AK010400	5' GGG GGA AAT GTC CGA AGG AAA 3'	5' CCT GCA CTA CAA ATC TCC CAA C 3'	118	Primer Bank
Cdkn1a	NM_007669	5' CGA GAA CGG TGG AAC TTT GAC 3'	5' CAG GGC TCA GGT AGA CCT TG 3'	106	Primer Bank
Cdkn2a	NM-009877	5' CGC AGG TTC TTG GTC ACT GT 3'	5' TGT TCA CGA AAG CCA GAG CG 3'	127	Primer Bank
Cdkn2b	NM-007670	5' CCC TGC CAC CCT TAC CAG A 3'	5' CAG ATA CCT CGC AAT GTC ACG 3'	169	Primer Bank
Dlk1	AK005522	5' AGT GCG AAA CCT GGG TGT C 3'	5' GCC TCC TTG TTG AAA GTG GTC A 3'	148	Primer Bank
Dmbt1	NM_007769	5' CAA GTC TCC ATC ACC CAA ACA T 3'	5' CCC CGA GCA AGA CAC ATC AT 3'	263	Primer Bank
Foxm1	NM_008021	5' GCC GGA ATC AAG ATT ATC AAC CA 3'	5' CTC CTT CCC TTT GGC AGT TAG 3'	114	Primer Bank
Gpc3	NM_016697	5' CAG CCC GGA CTC AAA TGG G 3'	5' CAG CCG TGC TGT TAG TTG GTA 3'	126	Primer Bank
H19	X58196	5' GCC TCA ATA ACT GGA GAA TGG AA 3'	5' CTC ATG GGA ATG GTG TGT CTG 3'	145	Primer Bank
Igf2	NM_010514	5' GTG CTG CAT CGC TGC TTA C 3'	5' ACG TCC CTC TCG GAC TTG G 3'	222	Primer Bank
Mup1	AK011413	5' ATC AAA ATC CCT TAC GAA CCA GC 3'	5' ACA TAG TTG TGC AAA CCT TTC CT 3'	277	Primer Bank
Myc	NM_010849.4	5' GCC CTG CGT GAC CAG ATC CCT 3'	5' ATG CAC CAG AGT TTC CAA GCT 3'	192	NCBI
Nope	NM_020043	5' CTC TGC AAG AGA CAT TCT CAG AC 3'	5' GTG GGA GCT TTG TCG TAG GC 3'	125	Primer Bank
Peg3	AK122238	5' GAG ACC ATC ATG CCT AGC CC 3'	5' GTT CAC GCT CAT TAT CTC TGT CA 3'	172	Primer Bank
Pmaip1	NM_021451	5' GCA GAG CTA CCA CCT GAG TTC 3'	5' CTT TTG CGA CTT CCC AGG CA 3'	120	Primer Bank
Ppia	NM_008907	5' GAG CTG TTT GCA GAC AAA GTT C 3'	5' CCC TGG CAC ATG AAT CCT GG 3'	125	Primer Bank
Psrc1	BC008994	5' CGG AGC AGT GAT AAA AAG GGG 3'	5' ACC TTG TCT AGG TGT ACG CAC 3'	119	Primer Bank
Rps6	NM_009096.3	5' GAA GCC CAG GAC CAA AGC 3'	5' GGA CTC AGA CTT AGA AGT AG 3'	237	NCBI
S100a8	NM-013650	5' AAA TCA CCA TGC CCT CTA CAA G 3'	5' CCC ACT TTT ATC ACC ATC GCA A 3'	165	Primer Bank
S100a9	NM_009114	5' ATA CTC TAG GAA GGA AGG ACA CC 3'	5' TCC ATG ATG TCA TTT ATG AGG GC 3'	129	Primer Bank
Sox4	NM_009238	5' CGG CTG CAT CGT TCT CTC C 3'	5' GGT AGA CGT GCT TCA CTT TCT TG 3'	174	Primer Bank
Tp53	NM_011640.1	5' AAG ATC CGC GGG CGT AA 3'	5' GCA GTC AGT CTG AGT CAG GCC 3'	195	Primer Bank
