# Supplementary material for: Hepatic ribosomal protein S6 (Rps6) insufficiency results in failed bile duct development and loss of hepatocyte viability; a ribosomopathy-like phenotype that is partially p53-dependent
Source: PLoS Genet. 2023 Jan 19;19(1):e1010595. doi: 10.1371/journal.pgen.1010595 (PMC9888725; doi:10.1371/journal.pgen.1010595)
Supplement: S8 Table — (XLSX) [file pgen.1010595.s028.xlsx]

## Sheet: Sheet1
Primary Antibody	Species	Supplier	Cat. No.	Dilution
Total 4E-BP1	Rabbit	Cell Signaling	9452	1 in 2000
phospho-4E-BP1 (Thr37/46)	Rabbit	Cell Signaling	9459	1 in 1000
Total Akt	Rabbit	Cell Signaling	9272	1 in 2000
phospho-Akt (Ser473)	Rabbit	Cell Signaling	9271	1 in 2000
GAPDH	Rabbit	Cell Signaling	2118	1 in 2000
p53	Rabbit	Leica/Novocastra	NCL-L-p53-CM5p	1 in 750
PTEN	Rabbit	Cell Signaling	9552	1 in 2500
Total S6	Rabbit	Cell Signaling	2217	1 in 2000
phospho-S6 (Ser235/6)	Rabbit	Cell Signaling	4857	1 in 2000
UBF	Rabbit	Santa Cruz Biotechnology	sc-9131	1 in 750
