# Supplementary material for: Hepatic ribosomal protein S6 (Rps6) insufficiency results in failed bile duct development and loss of hepatocyte viability; a ribosomopathy-like phenotype that is partially p53-dependent
Source: PLoS Genet. 2023 Jan 19;19(1):e1010595. doi: 10.1371/journal.pgen.1010595 (PMC9888725; doi:10.1371/journal.pgen.1010595)
Supplement: S9 Table — (XLSX) [file pgen.1010595.s029.xlsx]

## Sheet: Fig 2C Sox9 pos cells per PV
Sox9-positive cells/PV
WT E17	DS6 E17	WT P1	DS6 P1
31	15	50	8
27	10	64	14
39	6	80	19
38	9	27	10
28	2	52	12
18	3	22	14
43	19	63	10
28	10	60	18
46	9	54	9
23	3	27	12
17	8	36	9
35	2	51	24
51	9	49	3
19	12	63	2
29	11	40	12
37	4	39	3
37	8	58	10
21	7	24	4
32	7	47	9
18	5	62	3
26	8	25	12
32	3	39	6
29	10	46	8
42	14	51	10
29	7	48	12
39	7	56	14
37	8	61	7
24	4	47	4
27	8	38	5
20	7	45	11

## Sheet: Fig 2D Bds per PV
Bile Ducts/PV
WT P1	DS6 P1	WT P3	DS6 P3	WT P7	DS6 P7	WT P15	DS6 P15
3	0	3	0	3	0	3	0
1	0	2	1	2	0	2	0
0	0	2	2	1	0	2	0
1	0	2	0	1	0	2	0
1	0	3	1	2	0	3	0
0	1	3	0	2	1	2	0
1	2	1	0	1	2	4	0
0	0	1	0	2	0	1	4
0	1	0	1	2	0	3	1
0	1	2	0	1	0	2	0
4	0	2	0	3	0	0	0
1	0	0	0	2	0	3	0
1	0	2	0	2	1	2	1
1	0	3	1	2	1	2	2
2	1	0	1	3	0	3	1
1	0	2	0	3	2	0	1
1	0	2	0	1	1	3	0
2	0	2	0	0	0	1	0
1	0	4	0	1	0	0	0
2	0	1	2	2	0	2	0
2	1	2	1	3	0	0	0
2	1	2	0	3	0	2	1
3	0	2	0	1	1	2	0
1	0	2	0	1	1	2	0
2	2	1	0	0	1	2	0
2	1	1	1	0	0	2	0
1	2	0	1	2	1	1	1
1	0	1	0	1	2	1	0
2	1	1	0	2	0	2	0
3	0	1	0	1	0	0	0
0	1	2	0	2	0	2	1
2	1	1	1	2	0	1	0
1	0	1	0	0	0	1	0
2	0	2	0	2	0	2	0
1	0	2	0	3	0	1	0
2	0		0	2	0	2	0
1	0				0	0	2
2	0				2	1	1
2	0				0	2	0
1	0				0	4	0
					0	1	0
					0	3	0
					0	2	0
						1	0
							1
							0
							0
							0
							0
							0
							0
							0
							1
							0

## Sheet: Fig 4A & B Recombination
Recombination of DS6 allele in DS6dox mice with and without Dox treatment
Image J Analysis (Figure 4A)			Graph (Figure 4B)
		Area	Av Bottom band (% of Total (Top + Bottom))
Lane 1	Top	5516	18
	Bottom	1197
Lane 2	Top	8917	>1
	Bottom	129
Lane 3	Top	1082	89
	Bottom	7786
Lane 4	Top	1396	87
	Bottom	9616
Lane 5	Top	1058	89
	Bottom	8016
Lane 6	Top	1093	90
	Bottom	6260
Lane 7	Top	1456	76
	Bottom	5575
Lane 8	Top	1034	90
	Bottom	6233
Lane 9	Top	3493	57
	Bottom	4471
Lane 10	Top	8228	24
	Bottom	2653
Lane 11	Top	6447	27
	Bottom	2344
Lane 12	Top	3057	58
	Bottom	2806

## Sheet: Fig 4D TUNEL pos Cells
TUNEL-positive cells/field
WT No dox	WT 7 days dox	DS6dox No dox	DS6dox 3 days dox	DS6dox 7 days dox	DS6dox 10 days dox	DS6dox 18-25 days dox	DS6dox 54-66 days dox
1	4	3	9	12	5	9	10
2	2	3	7	14	8	7	4
1	2	4	10	9	12	10	9
1	3	3	6	16	10	7	8
1	2	3	8	18	9	7	6
3	2	4	11	15	15	12	7
1	4	4	6	19	11	14	12
1	2	5	10	23	11	11	8
3	2	3	6	26	12	9	13
2	3	4	7	11	11	7	9
	3	3	9	21	10	12	10
	2	5	4	19	12	11	5
	3	4	5	25	14	13	6
	2	4	3	14	13	6	6
	1	2	9	26	8	9	5
	2	3	6	27	12	5	5
	3	2	6	21	7	10	7
	1	4	4	16	12	12	5
	4	3	7	18	13	8	2
	1	2	5	22	9	15	7
							14
							15
							14
							10
							5
							6
							9
							12
							14
							18

## Sheet: Fig 5A % L BW Older than 6 mo
% Liver/Body Weight Mice > 6 months old
WT mice	ΔS6 mice
4.56	4.5
5.49	7.26
4.62	6.71
3.9	5.11
3.5	5.02
3.66	9.31
4.46	7.75
3.54	4.57
4.72	21.56
4.56	9.21
4.71	5.78
5.21	4.7
4.95	10.57
4.75	4.48
4.58	5.43
4.62	7.75
3.5	8
3.7	11.95
4.71	6
6	5.43
4.02	6.13
6	14.6
3.45	18.56
3.9	10.91
5.68	9.1
4.64	8.98
3.52	7.6
4.08	7.26
	4.68
	5.89
	9.38
	7.33
	6.24
	5.24
	5.29
	6.45
	5.79
	5.5
	5.32
	4.97
	19.43
	6.19
	12.1
	6.95
	9.02
	20.75
	16.32
	5.23
	5.35

## Sheet: Fig 5B % of Mice w Large Livs 
% WT Mice Normal % L/BW Range (3.5-6%)	% DS6 Mice Normal % L/BW Range(3.5-6%)	% WT Mice Larger than normal % L/BW Range (>6-10%)	% DS6 Mice Larger than normal % L/BW Range (>6-10%)	% WT Mice >10% L/BW	% DS6 Mice > 10% L/BW
100	38.8	0	40.8	0	20.4

## Sheet: Fig 5E (Tumor-free Incidence)
Tumor-free Incidence
Age (dys)	WT	DS6
21		0
21		0
22	0
23		0
24	0	0
24	0	0
24	0	0
24	0	0
24	0	0
24	0	0
24	0	0
24	0	0
25	0	0
25		0
25		0
27	0
27	0
27	0
27	0
27	0
27	0
27	0
28		0
29	0	0
29	0	0
30	0
30		0
31	0	0
31	0	0
31	0	0
31	0	0
31	0	0
31		0
31		0
31		0
32	0	0
32	0	0
33	0	0
33		0
34		0
34		0
34
34
35	0	0
35	0	0
35	0	0
35	0	0
35		0
36	0	0
36	0	0
36		0
36		0
36		0
36		0
35		0
37	0	0
37	0	0
37		0
38	0	0
38	0	0
38		0
38		0
39	0	0
40	0	0
41	0
41	0
42	0	0
42	0	0
42		0
43
44	0
45	0	0
45	0	0
47	0
47	0
47
48		0
48		0
50	0	0
50		0
53
58	0
58
58
58
60	0	0
62
63
66	0
69	0
70	0
72	0	0
72	0
75
78	0
80
81
81
82
85	0	0
85
88
88
89	0
92
94		0
94		1
104	0
110	0
110
112	0
127
129	0
139
145
148
148
149
150
150
159
161
164	0
165		1
165
168
168
168
169	0
169		0
170	0
173
173
174	0
175
175
177		0
177		0
182
183	0
183	0
185	0
192
192
196	0
196
196	0
197	0
201
203
205
206	0
207
209
210	0
210
210
211	0
214
219
219
227
232		1
232		1
234
235
236		0
240
245		0
246		0
251
253
253	0
253	0
255		1
255		1
257	0
257
261		0
261		0
261		1
263		1
263	0
263	0
266
266
268
272		0
272		1
273
274
274
274
274
276		0
276		1
277		1
278
280	0
280		0
281
286
289		1
291
291
293	0
293	0
294
295	0
299
300
302	0
302
303		0
304		1
304		1
304	0
309		1
309
309
309
311		1
313	0
318	0
330
335	0
337
338
348
348
352		1
356
356		0
357		1
357		1
359	0
359
359
360		1
362	0
362	0
362
363		0
365	0
366		1
366		0
367		1
367
367
367
367
368		1
372	0
372	0
372		1
373
374		1
375	0	0
375	0
376		0
376		1
376	0
376		0
378		1
383	0
384		1
385	0
386
387		1
388
388
389		1
390	0	1
393	0
397	0
399
401
402
402
402
402
403
403
405	0
405		1
406		1
408
411	0
411
412
419
420		1
422		1
436
437		1
442
442
449
460
468
479
484		1
491		1
504
514		1
514		1
516

## Sheet: Fig 5F (% L BWs)
% Liver/Body Weights WT and DS6dox mice
0.5 week dox WT	0.5 week dox DS6dox	1 week dox WT	1 week dox DS6dox	1.5 weeks dox WT	1.5 weeks dox DS6dox	2-5 weeks dox WT	2-5 weeks dox DS6dox	5-10 weeks dox WT	5-10 weeks dox DS6dox	15-26 wks dox WT	15-26 weeks dox DS6dox	> 26 weeks dox WT	> 26 weeks dox DS6dox
3.93	4.11	4.4	4.09	4.5	4.07	4.47	4.23	5.13	4.66	5.03	5.19	4.45	4.89
3.99	4.01	4.44	3.76	4.6	3.56	4.62	4.56	4.97	4.23	3.9	3.94	4.63	5.12
						3.8	4.63	4.2	4.78	5.2	4.67	4.76	4.99
								5.78	3.92	3.48	5.24	3.8	6.7
											3.77		8.1
											2.85		4.05
											4.5		5.1

## Sheet: Fig 6A (% L BWs)
% Liver/Body Weights of WT DS6 DPTEN and DS6:DPTEN mice
WT 3-8 wks	DS6 3-8 wks	DPTEN 3-8 wks	DS6:DPTEN 3-8 wks	WT >8-12 wks	DS6 >8-12 wks	DPTEN >8-12 wks	DS6:DPTEN >8-12 wks	WT >12-20 wks	DS6 >12-20 wks	DPTEN >12-20 wks	DS6:DPTEN >12-20 wks	WT M+F >20-30 wks	DS6 >20-30 wks	DPTEN >20-30 wks	DS6:DPTEN >20-30 wks	WT >30 wks	DS6 >30 wks	DPTEN >30 wks	DS6:DPTEN >30 wks
6.3	6.3	8.7	7.05	5.03	5.48	8.46	12.41	4.72	4.65	9.28	13.24	5.68	6	6.57	15.38	4.64	6.13	10.93	15.9
4.95	3.69	7.61	9.37	5.74	6.41	8.71	13.34	4.47	4.6	8.6	14.71	5.76	5.43	8.62	15.24	4.38	6.24	16.95	21.38
4.63	4.03	8.25	5.89	5.08	6.57	9.81	20.83	4.63	4.58	8.65	18.68	6.27	6.5	10	15.91	4.8	5.24	17.65	24.17
4.91	3.94	9.37	10.6	4.73		9.71	13.36	4.96	5.2	10.01	18.86	3.9		10.22	25.42	5.14	5.29	17.55	22.69
5.18	2.75	9.81		5.9		8.83	11.38	5.18		7.66	17.41	4.68		10.29	17.3	5.53	6.45	18.15	24.41
5.03	4.62	7.62		5.73		11.35	12.72	4.6		11.38	17.97	4.47		11.28	17.44	4.58	6.19	18.36	27.4
5.3	4	7.7		5.26		10.03		5.18			12.25	5.35		10.96	21.87	5.21	6.95	13.38	33.19
5.1	2.79	7.64		5.3		8.64		5.86			12.1	4.23		6.7	13.7	4.95	9.02	10.78	18.06
5.81	2.85	10.89		4.58		7.9		4.26				4.45		7.53	22.65	4.75	20.75	7.19
4.92	5.03	10.1		4.26		8.41		5.87						9.08	19.37	4.5	9.31	21.34
4.37	3.76	12.03		5.48		6.75		5.9						8.97		4.8	12.1	10.83
4.81	3.93	8.97				8.77		4.65						8.1		5.82	19.43	14.61
4.3	3.25	8.95				7.64								14		5.03	14.6	9.13
5.03	3.13	9.21				8.24								8.9		4.47	18.56	15.21
6.1	6.16	8.41				8.32								9.14		4.03	10.91	9.92
5.53	4.57	12.5				6.37								9.23		4.32	5.89	8.89
4.58		9.27												9.1		4.77	9.38	12.99
4.56														13.2		4.5	9.1	22.44
5.19														13.73		4.18	8.98	8
5.22														14			7.6	15.05
5.96														8.69			7.26	16.68
5.45														8.87			7.33	15.36
5.08																	5.79	29.41
5.23																	14.24	17.74
5.96																		22.69
																		30.66
																		11.38
																		11
																		22.22
																		15.33
																		11.22
																		17.91
																		15.09
																		16.2
																		8.65
																		13.74
																		15.09
																		18.24

## Sheet: Fig 6C (Tumor-free Incidence)
Tumor-free Incidence
Age (dys)	WT	DS6	DPTEN	DS6:DPTEN
27	0
27	0
27	0
27	0
27	0
27	0
27	0
30	0		0	0
30			0
31	0			0
31	0
35		0
37				1
38	0		0
38	0
42	0			0
43			0
47	0		0
47	0		0
47			0
48	0		0
48			0
53			0
58	0		0
58			0
58			0
58			0
60	0	0		1
62				1
63			0
66	0		0
69	0		0
70	0
72	0	0		1
72	0			1
75			0
78	0		0
80				1
81			0
81			0
82				1
85	0	0		1
85				1
88				1
88				1
89	0		0
92			1
94		0		1
94		1
104	0
110	0			1
110				1
112	0
127			0
129	0			0
145			0
148			0
148			0
149			0
150				1
150				1
159			0
161				1
164	0
165		1
168				1
168				1
168				1
169	0			1
169		0
170	0
173			0
173			0
174	0
175			0
175			1
177		0
177		0
182				1
183	0
183	0
185	0
192			0
192			0
196	0		0	1
196				1
196	0
197	0
201			1
203			0
206	0
210	0
214			0
219			1
219			1
227			0
232		1
232		1
234			1
236		0
240			1
245		0
246		0
253				1
253	0		1	1
253	0
255		1
255		1
257	0		1
257			0
261		0
261		0
261		1
263		1
263	0
263	0
266				1
266				1
272				1
272		0
272		1
273			1
276		0
276		1
277		1
280	0		0
280		0
289		1
293	0
293	0
295	0
299			0
302	0		0
303			1
303		0
304		1
304		1
304	0
309		1
311		1
313	0			1
313	0
335	0
348			1
348			1
352		1
356			1
356		0
357		1
357		1
359	0
361			1
364		0
365			1
365			1
365			0
365			1
365	0
366		1
367		1
372	0
372	0
372		1
374		1
376		0
376		1
376	0
376		0
378		1
383	0
385	0
387		1
388			0
388			0
389		1
393	0		1
397	0
399	0
401			1
403			1
403			1
405	0
405		1
405		1
405		1
406		1
408			1
411	0		1
411			0
420		1
422		1
436			1
442			1
442			1
460			1
484		1
491		1

[truncated: 4 more sheets: Fig 8D (Morbidity & Mortality), Fig 9A (Body Weights), Fig 9A (Liver Weights), Fig 9A (%L BW)]
