# Supplementary material for: Hepatic ribosomal protein S6 (Rps6) insufficiency results in failed bile duct development and loss of hepatocyte viability; a ribosomopathy-like phenotype that is partially p53-dependent
Source: PLoS Genet. 2023 Jan 19;19(1):e1010595. doi: 10.1371/journal.pgen.1010595 (PMC9888725; doi:10.1371/journal.pgen.1010595)
Supplement: S10 Table — (XLSX) [file pgen.1010595.s030.xlsx]

## Sheet: S1A S1B Body Weights
Body Weights (g) Rps6f/f Cre - (WT) and Rps6f/f Cre + (DS6) mice (P1-P50)
P1 (S6 f/f Cre-)	P1 (S6 f/f Cre+)	P3-4 (S6 f/f Cre-)	P3-4 (S6 f/f Cre +)	P7-8 (S6 f/f Cre-)	P7-8 (S6 f/f Cre +)	P15 (S6f/f Cre-)	P15 (S6f/f Cre+)	P21-24 (S6 f/f Cre- Males)	P21-24 (S6 f/f Cre + Males)	P21-24 (S6 f/f Cre- Females)	P21-24 (S6 f/f Cre + Females)	P25-28 (S6 f/f Cre - Males)	P25-28 (S6 f/f Cre + Males)	P25-28 (S6 f/f Cre - Females)	P25-28 (S6 f/f Cre + Females)	P29-32 (S6 f/f Cre - Males)	P29-32 (S6 f/f Cre + Males)	P29-32 (S6 f/f Cre - Females)	P29-32 (S6 f/f Cre + Females)	P33-37 (S6 f/f Cre - Males)	P33-37 (S6 f/f Cre + Males)	P33-37 (S6 f/f Cre - Females)	P33-37 (S6 f/f Cre + Females)	P38-42 (S6 f/f Cre - Males)	P38-42 (S6 f/f Cre + Males)	P38-42 (S6 f/f Cre - Females)	P38-42 (S6 f/f Cre + Females)	P43-50 (S6 f/f Cre - Females)	P43-50 (S6 f/f Cre + Females)
1.42	1.27	2.22	1.57	3.95	4.17	11.91	8.34	18.95	10.78	14.6	9.97	15.68	12.45	14.84	10.23	20.84	14.67	15.89	15.55	19.98	20.44	20.38	17.64	19.59	15.58	18.36	19.34	18.69	15.52
1.33	1.46	1.87	1.56	4.67	2.66	11.45	8.47	12.52	12.37	15.19	13.17	19.59	11.76	15.55	11.77	19.09	13.88	16.31	14.57	23.28	18.94	15.58	21.06	24.96	18.61	18.01	19.27	17	19.78
1.36	1.4	2.41	1.99	4.84	4.64	11.05	7.74	12.83	9.74	12.18	9.94	19.24	13.06	15.8	12.16	24.79	12.4	16.73	11.76	24.64	12.84	20.42	11.16	24.05	19.63	21.43	20.52	19.21	19.4
1.45	1.44	1.94	1.78	3.95	5.38		8.71	14.59	10.66	14.38	11.97	17.31		14.84	11.78	23.98	14.31	15.68	12.39	18.64	19.25	21.24	15.36	24.81			22.94	19.92	19.73
	1.44	2.32	1.96	3.99	4.27		9.53	14.8	14.46	15.28	13.62			15.01	12.37	19.69	15.83	16.52	13.3	17.87	20.32	18.63	14	23.56			20.97	19.22
		2.77	2.43	3.78	4.51		9.32	16.32	13.62	14.65	10.24			15.24	12.19	18.35		15.23	12.33	18.05	13.67	17.05	15.35				12.37
		2.85	2.19	3.78				15.96			10.85			14.99		21.63			12.76	17.47	15.56	15.98	14.01				13.11
			2.28	4.09				16.03								17.22				22.9		16.67	18.64				19.92
			2.61	6.5				14.97								16.69				23.43		15.46	15.74				16.13
				5.89												16.86							14.65
				4.79												16.31							12.65
				4.92																			14.96
				5.32
				5.3
				5.66
				5.85
				4.97

## Sheet: S1C Liver Weights
Liver Weights (g) WT and DS6 mice (P7-P39) (Males)
WT P7-8	DS6 P7-8	WT P15	DS6 P15	WT P21-25	DS6 P21-25	WT P27-32	DS6 P27-32	WT P33-36	DS6 P33-36	WT P37-39	DS6 P37-39
0.15	0.23	0.51	0.29	0.63	0.36	1.51	0.5	1.39	0.91	1.25	0.89
0.14	0.15	0.53	0.28	0.68	0.43	1.26	0.68	1.44	0.86	1.02	0.52
0.15	0.21	0.53	0.33	0.73	0.57	0.97	0.56	1.02	0.62	1.45	0.93
0.17	0.14	0.57	0.3	0.74	0.45	0.89	0.44	1.28	0.39		0.52
0.3	0.22		0.25	0.83	0.46	0.85	0.43		0.62		0.59
0.27			0.36		0.77	1.13			0.74		0.83
0.23						0.9			0.63		0.93
0.2
0.17

## Sheet: S1D % Liv Body Weights
% Liver/Body Weights WT and DS6 mice (P7-P39) (Males)
WT P7-8	DS6 P7-8	WT P15	DS6 P15	WT P21-25	DS6 P21-25	WT P27-32	DS6 P27-32	WT P33-36	DS6 P33-36	WT P37-39	DS6 P37-39
3.19	3.58	4.28	3.48	5.03	3.69	6.29	4	5.5	7.09	6.25	4.35
3.15	4.11	4.63	3.31	5.3	4.03	5.1	4.75	5.83	4.47	5.8	2.75
2.94	3.23	4.72	4.26	5	3.94	4.95	3.98	5.48	4.03	5.81	5.97
3.24	3.9	4.57	3.44	5	4.17	4.63	2.78		6.3		2.79
4.1	3.28		2.62	5.03	3.72	4.91	3.19		2.85		3.66
4.29			3.86		5.65	5.22			3.94		4.26
3.49						5.38			5.05		4.89
3.08									4
2.89

## Sheet: S2A & B Recombination
Recombination of DS6 allele in DS6 mice as a function of age
Image J Analysis (Fig S2A)				Graph (Fig S2B)
Lane	Area (Top)	Lane	Area (Bottom)	Bottom band (% of Total (Top + Bottom))
1	9168	1	669	0.2
2	6187	2	1286	9.8
3	6498	3	1019	16.5
4	6849	4	703	13
5	6619	5	1318	9.6
6	5290	6	1341	19.9
7	5193	7	3599	20.5
8	3396	8	3536	51.5
9	2936	9	2619	54.6
10	2928	10	2806	47.2
11	1627	11	2810	63.3

## Sheet: S2C Rps6 Northern Blot
Image J Analysis (Fig S2C)			Graph (Fig S2D)
	Rps6 mRNA	18S rRNA	% Rps6 mRNA Abundance in DS6 livers relative to Lane 1 (WT:100%) Normalized to 18S rRNA
Lane	area	area
1	26026	24153	100
2	34555	32354	96
3	13153	33513	44
4	17180	49531	37
5	10468	40426	33
6	11547	40440	50

## Sheet: S3 Liver Function
Liver Function Tests WT and DS6 Mice
ALT (U/L)				AST (U/L)				Alk Phos (U/L)				Tbil (mg/dL)
WT (32-36 days)	DS6 (32-36 days)	WT (57-60 days)	DS6 (57-60 days)	WT (32-36 days)	DS6 (32-36 days)	WT (57-60 days)	DS6 (57-60 days)	WT (32-36 days)	DS6 (32-36 days)	WT (57-60 days)	DS6 (57-60 days)	WT (32-36 days)	DS6 (32-36 days)	WT (57-60 days)	DS6 (57-60 days)
45	67	42	234	47	258	62	412	179	1078	202	312	0.1	1.2	0.2	0.6
49	95	96	299	117	146	159	497	202	895	186	799	0.4	0.5	0.3	0.5
43	81	148	144	144	224	151	226	321	846	185	384	0.3	1.7	0.1	0.4
55	110	43	119	108	259	69	200	296	1104	124	347	0.3	1.2		0.4
48	88			57	191			150	904			0.1	0.9
51				107				145				0.2

## Sheet: S6C rRNA Analysis
Image J Analysis: Northern Blots (Fig S6C)
17S Abundance Relative to 18S rRNA			21S Abundance Relative to 18S rRNA		30S Abundance Relative to 18S rRNA
Lane	Area	DS6 (% of WT)	Area	DS6 (% of WT)	Area	DS6 (% of WT)
1	12944	1	24820	1	14279	1
2	8321	0.64	9663	0.39	30679	2.15

## Sheet: S9B and C
Image J Analysis (Fig S9B)								Graph (Fig S9C)					1
	P-Rps6	Total Rps6	P-Akt	Total Akt	PTEN	GAPDH				Fold-change
Lane	area	area	area	area	area	area		Lanes	Genotype	P-Rps6 rel to Total Rps6 (WT)	P-Akt rel to Total Akt (WT)	PTEN rel to GAPDH (WT)
1	235	8286	498	5494	9258	33493		1,2,3	WT	1	1	1
2	223	7942	920	4885	11177	36764		4,5,6	DS6	35	1.13	1.04
3	405	8968	3061	5673	10730	37940		7,8,9	DPTEN	4	7.7	0.14
4	11613	9009	2520	7358	10058	41863		10,11,12	DS6DPTEN	20.2	6.41	0.41
5	11314	7124	1677	8347	10417	37652
6	8637	10122	4261	10870	11789	39942
7	1953	6333	7338	3130	913	39513
8	440	7534	8017	3934	384	42584
9	841	9485	10127	4756	3023	44634
10	12681	11606	10595	5154	2637	45671
11	5083	9797	11879	6207	4231	50590
12	3633	9342	10519	7132	6045	44789

## Sheet: S10A and B
Image J Analysis (Fig S10A)					Graph (Fig S10B)
	c-Myc	Cyclophilin A
Lane	Area	Area			Lane	Genotype	Fold-Change c-Myc
1	11367	87284			1	WT	1
2	13993	87282			2	WT	1.1
3	47179	88348			3	DS6	3.8
4	68347	100457			4	DS6	4.8
5	39595	89631			5	DS6	3.1
6	39637	85076			6	DS6	3.3
7	98135	73060			7	Alb-c-Myc	7.9

## Sheet: S11A Recombination
Image J Analysis (Fig S11A)			Graph (Fig S11A)
Lane	Genotype	Area	% Recombination
1	WT	16806	0
2	WT	19451	0
3 Top	DS6	13015	37
3 Bottom (recombined)		7643
4 Top	DS6	12337	52
4 Bottom (recombined)		13366
5	Alb-c-Myc	23986	0
6	Alb-c-Myc	23441	0
7 Top	DS6:c-Myc	6802	79
7 Bottom (recombined)		25545
8 Top	DS6:c-Myc	6366	79
8 Bottom (recombined)		24280

[truncated: 13 more sheets: S11B Recombination, S11C Northern Blots, S12A Body Weights, S12B % Liv Body Weights, S13A % Liv Body Weights, S13B Liver Overgrowth, S13C Tumor-free Incidence, S14A Body Weights, S14B % Liv Body Weights, S15 Liver Function, S16B Sox9 Pos cells per PV, S16C Bile Ducts per PV  , S18 LFTs]
